# Supplementary material for: Morphological and functional cardiac alterations in children with congenital Zika syndrome and severe neurological deficits
Source: PLoS Negl Trop Dis. 2023 Nov 29;17(11):e0011762. doi: 10.1371/journal.pntd.0011762 (PMC10712894; doi:10.1371/journal.pntd.0011762)
Supplement: S1 Table — (XLSX) [file pntd.0011762.s001.xlsx]

## Sheet: Página1
Number	ZG	CG	Gender	Age (years)	Microcephaly	Degree of CP	Calcifications	Weight (kg)	Height (cm)	Body surface (Dubois)	SBP (mmHg)	DBP (mmHg)	HR (bpm)
1		X	F	6				20.7	121	0.83	104	62	82
2		X	F	4				14.5	95	0.6	80	50	106
3		X	M	3				14.8	100	0.62	98	68	101
4		X	M	8				29.9	135	1.07	110	70	88
8	X		F	5	X	V	X	18	103	0.71	102	62	104
9	X		M	5	X	V	X	16.5	102	0.67	108	64	91
10	X		M	5		V	X	19.1	121	0.81	110	74	102
11	X		F	5	X	V	X	13.5	113	0.66	108	74	96
12	X		M	3		V	X	15.1	103	0.65	116	70	107
13	X		M	4	X	V	X	12.1	96	0.57	112	76	96
14	X		M	4	X	V	X	12	98	0.57	104	68	96
15	X		F	4	X	V	X	17.1	105	0.7	100	68	101
16	X		M	5	X	V	X	11.3	106	0.59	98	60	104
17	X		F	4	X	II	X	15.5	104	0.66	116	80	91
18	X		M	5	X	V	X	16	116	0.73	106	70	89
19	X		M	5		V		14.8	114	0.68	100	60	79
20	X		F	5	X	V	X	15.8	106	0.67	110	60	95
21	X		M	4	X	V	X	11.2	103	0.57	96	72	70
22	X		F	4	X	V	X	16.6	113	0.72	104	60	60
23	X		M	5		V	X	16	116	0.73	116	68	87
24	X		M	4		V		14.2	108	0.66	118	74	96
25	X		M	5		IV	X	19.7	110	0.76	110	72	97
26	X		F	4	X	V	X	25.3	118	0.9	112	70	100
27	X		M	5		V	X	10.1	92	0.51	114	66	96
28	X		M	5	X	V	X	16.5	104	0.68	100	62	90
29	X		M	5	X	III	X	19.7	114	0.78	110	74	89
30	X		F	4	X	V	X	14.4	108	0.66	100	68	96
31	X		F	5	X	V	X	11.2	90	0.52	104	70	90
32	X		F	5	X	IV	X	13.2	105	0.62	102	74	120
33	X		F	5	X	V	X	12.4	96	0.57	112	78	95
34	X		M	4	X	V	X	12.1	104	0.6	108	64	106
35	X		F	5	X	V	X	14.6	109	0.66	98	64	70
36	X		M	4		V		22.4	115	0.83	104	66	98
37	X		M	5	X	V	X	16	105		102	70	74
38	X		F	5	X	V	X	9.2	98	0.51	96	60	120
39	X		F	5	X	V	X	18.7	105	0.72	102	64	79
40	X		M	5		V	X	13.3	102	0.61	110	74	80
41		X	F	6				29	126		130	60	65
42	X		F	5		V		12.5	95	0.56	96	64	83
43	X		M	5	X	V	X	23.2	122	0.89	114	82	83
44	Excluded
45	X		M	5	X	V		11.5	90	0.52	100	66	72
46	X		M	5	X	V	X	11	90	0.52	94	60	60
47	X		M	5		V		13	105	0.62	116	58	80
48	X		F	5		V		17.8	102	0.68	100	72	75
49	X		F	5	X	V	X	15.6	107	0.67	112	74	71
50		X	M	6				23.4	124	0.9	108	64	82
51		X	M	6				20	118	0.82	112	76	32
52		X	F	6				29.4	129	1.02	106	80	80
53		X	F	5				21.3	117	0.83	104	72	92
54	X		M	5	X	V	X	24.9	99	0.78	114	80	79
55	X		F	5		V	X	15.3	100	0.64	116	72	91
56	X		F	5	X	V	X	20.4	109	0.77	108	70	89
57	X		F	5		V		16	98	0.65	100	66	89
58		X	F	6				31.95	124	1.03	106	70	90
59		X	F	6				27.4	122	0.95	98	66	87
60		X	M	5				17.7	110		100	64	102
61	X		M	5	X	V	X	19.4	107		112	68	90
62	X		M	5	X	V	X	18.4	114		114	70	92
63	X		M	5	X	V	X	20.8	118		104	76	93
64	X		M	5	X	V	X	18.5	105		102	70	101
66	X		M	5	X	V	X	20.6	110		102	68	104
67		X	F	5				18.85	110		92	62	75
68		X	F	5				16.15	107		104	72	74
69		X	F	5				23.2	108		108	70	95
70		X	F	5				25	122		94	70	92
71	X		M	6		I	X	19.4	106		100	68	80
72	X		F	5	X	V	X	16.3	128		104	70	72
73	X		M	5		I	X	28.35	110		114	70	72
75		X	M	5				24.3	114		124	70	80
76		X	M	5				21	117		134	60	75
77		X	F	4				21.15	109		96	60	90
78		X	M	6				21	115		110	60	74
79		X	M	5				21	109		90	56	80
80		X	F	5				19.6	107		100	60	80
81		X	F	5				16.95	104		98	64	74
82		X	M	6				28.5	133		104	70	80
83		X	F	4				25	113		100	62	82
