# Supplementary material for: Morphological and functional cardiac alterations in children with congenital Zika syndrome and severe neurological deficits
Source: PLoS Negl Trop Dis. 2023 Nov 29;17(11):e0011762. doi: 10.1371/journal.pntd.0011762 (PMC10712894; doi:10.1371/journal.pntd.0011762)
Supplement: S2 Table — (XLSX) [file pntd.0011762.s002.xlsx]

## Sheet: Planilha1
Case x control	HR	eixo	P-wave duration	QRS duration	QTc interval	R amplitude V1	S amplitude V1	R amplitude V6	S amplitude V6
CG	102	30	60	80	375.25	7	7	9	0
CG	93	60	80	100	397.75	6	8	9	0
CG	98	60	80	80	386.5	5	7	10	1
CG	86	80	80	80	345.5	6	13	9	0
CG	85	70	80	80	363.75	8	11	9	1
CG	106	60	60	80	360.5	7	13	11	0
CG	82	60	60	80	358.5	5	7	6	0
CG	78	90	60	80	371.5	7	9	6	0
CG	82	75	60	80	378.5	2	8	10	2
CG	88	15	80	80	369	6	5	7	0
CG	93	60	60	80	377.75	2	7	10	0
CG	84	60	80	60	362	7	8	7	1
CG	86	90	80	80	405.5	5	3	7	3
CG	101	45	80	80	371.75	7	6	10	1
CG	119	90	80	80	403.25	0	3	5	1
CG	78	50	40	100	331.5	3	9	10	0
CG	95	60	80	80	361.25	9	20	12	0
CG	86	30	100	80	365.5	4	11	11	0
CG	92	60	60	80	376	4	4	8	2
CG	107	80	80	80	402.25	8	7	7	1
CG	92	65	60	80	356	6	17	7	0
CG	88	30	80	80	369	7	11	21	1
CG	84	90	60	80	342	3	2	7	0
CG	83	75	60	80	360.25	7	7	9	0
CG	102	30	80	80	353.5	10	9	11	0
ZG	120	60	60	80	345	11	9	13	0
ZG	97	90	60	80	364.75	4	4	5	1
ZG	126	90	50	80	395.5	6	13	15	0
ZG	101	30	40	60	371.75	5	8	7	0
ZG	85	80	30	60	323.75	4	13	8	0
ZG	99	60	50	80	368.25	4	8	8	0
ZG	89	80	40	60	410.75	3	6	3	1
ZG	109	80	60	80	365.75	7	3	5	0
ZG	56	60	50	60	293	8	8	6	1
ZG	81	60	40	80	316.75	8	4	7	0
ZG	133	60	50	80	407.75	9	10	9	0
ZG	109	60	30	80	385.75	9	5	7	1
ZG	101	60	60	80	391.75	11	12	8	0
ZG	131	75	60	80	404.25	6	6	6	0
ZG	88	30	60	80	349	2	1	10	1
ZG	129	120	60	80	370.75	2	4	5	1
ZG	141	110	40	60	381.75	6	12	3	0
ZG	80	45	40	70	335	6	4	3	0
ZG	120	75	60	70	365	6	11	8	0
ZG	119	60	40	60	353.25	3	12	5	0
ZG	105	45	40	80	338.75	7	12	9	1
ZG	148	60	50	80	354	4	5	5	1
ZG	98	60	60	60	366.5	4	8	7	0
ZG	113	75	60	80	372.75	10	7	12	1
ZG	86	90	40	60	345.5	1	3	6	0
ZG	97	45	40	60	304.75	4	9	9	0
ZG	93	75	40	80	357.75	6	15	18	0
ZG	92	75	40	80	316	3	13	16	0
ZG	98	75	30	80	346.5	9	8	7	0
ZG	94	80	40	80	379.5	10	17	15	0
ZG	104	45	60	60	357	4	6	7	1
ZG	110	75	40	80	327.5	5	5	7	0
ZG	128	90	60	80	399	7	8	7	0
ZG	74	60	40	60	344.5	5	20	11	0
ZG	102	90	60	80	393.5	13	16	11	0
ZG	98	30	40	80	366.5	4	5	4	1
ZG	88	60	30	80	369	13	11	9	0
ZG	143	90	40	80	365.25	6	3	3	0
ZG	113	90	40	80	342.75	7	7	8	0
ZG	94	30	40	60	359.5	7	16	7	0
ZG	92	-30	40	80	356	1	4	2	1
ZG	138	30	70	60	376.5	7	11	5	1
ZG	83	90	30	70	320.25	5	3	8	0
ZG	123	45	40	60	330.25	3	3	2	0
ZG	118	75	60	80	381.5	8	13	3	2
ZG	90	60	30	80	302.5	9	17	13	0
ZG	113	45	60	80	372.75	8	11	4	0
ZG	96	60	30	80	343	3	4	6	0
ZG	128	60	40	50	375.5	2	8	5	0
ZG	107	90	40	80	362.25	5	4	4	0
ZG	134	90	40	80	409.5	6	8	4	0
ZG	84	60	40	80	342	7	6	8	1

## Sheet: Planilha2
Nome	Identificação	FC	eixo	Duração onda P	Pr i	QRS	QT	QTc	R em V1	S em V 1	R em V6	S em V6
Abraão Carlos da Silva Costa	Caso	120	60	60	100	80	240	345	11	9	13	0
Alexandre Samuel Amorim Santiago	Caso	97	90	60	100	80	300	364.75	4	4	5	1
Alice Santos Rocha	Caso	126	90	50	90	80	280	395.5	6	13	15	0
Ana Alice Correia da Silva	Caso	101	30	40	100	60	300	371.75	5	8	7	0
Ana Cecilia Lima Nascimento	Caso	85	80	30	80	60	280	323.75	4	13	8	0
Ana Hávilla Lima Farias	Caso	99	60	50	80	80	300	368.25	4	8	8	0
Ana Julia Araujo Cassiano	Caso	89	80	40	100	60	360	410.75	3	6	3	1
Anthony Felipe da Silva	Caso	109	80	60	150	80	280	365.75	7	3	5	0
Antonny Gabriel Ferreira dos Santos	Caso	56	60	50	120	60	300	293	8	8	6	1
Bernardo Samuel Piano de Melo	Caso	81	60	40	80	80	280	316.75	8	4	7	0
Catarina Maria Alcântara Oliveira Matias	Caso	133	60	50	80	80	280	407.75	9	10	9	0
Cleyton Guedes Barbosa	Caso	109	60	30	100	80	300	385.75	9	5	7	1
Davi de Oliveira Dantas	Caso	101	60	60	100	80	320	391.75	11	12	8	0
Davi Felipe Pereira dos Santos	Caso	131	75	60	100	80	280	404.25	6	6	6	0
Davi Luiz Oliveira Targino Muniz	Caso	88	30	60	120	80	300	349	2	1	10	1
Dyego da Silva Bispo	Caso	129	120	60	90	80	250	370.75	2	4	5	1
Edson Davi dos Santos Silva	Caso	141	110	40	100	60	240	381.75	6	12	3	0
Emanuel Arthur dos Santos Gonzaga	Caso	80	45	40	120	70	300	335	6	4	3	0
Enzo Emanuel Brito Maia	Caso	120	75	60	120	70	260	365	6	11	8	0
Ester Sophia Alves da Silva	Caso	119	60	40	100	60	250	353.25	3	12	5	0
Gabriel Sales de Oliveira Silva	Caso	105	45	40	100	80	260	338.75	7	12	9	1
Gilberto Wellington Laurentino da Silva	Caso	148	60	50	80	80	200	354	4	5	5	1
Iris Saphira do Egito Rocha da Nóbrega	Caso	98	60	60	100	60	300	366.5	4	8	7	0
Isabela Justino da Silva Ribeiro	Caso	113	75	60	120	80	280	372.75	10	7	12	1
Isabely Vitória Nascimento Rodrigues	Caso	86	90	40	120	60	300	345.5	1	3	6	0
Isadora de Lira Silva Mendonça	Caso	97	45	40	100	60	240	304.75	4	9	9	0
Ismael Bezerra da Silva	Caso	93	75	40	120	80	300	357.75	6	15	18	0
Ítalo Bezerra da Silva	Caso	92	75	40	10	80	260	316	3	13	16	0
Jadson Gabriel da Silva Carvalho	Caso	98	75	30	80	80	280	346.5	9	8	7	0
Jhin Pirlo Lima	Caso	94	80	40	80	80	320	379.5	10	17	15	0
José Elton da Silva Fernandes	Caso	104	45	60	100	60	280	357	4	6	7	1
José Queiroz Borges	Caso	110	75	40	100	80	240	327.5	5	5	7	0
Júlio Cesar Alves de Pontes	Caso	128	90	60	120	80	280	399	7	8	7	0
Kauane Sofia Vicente de Amorim	Caso	74	60	40	80	60	320	344.5	5	20	11	0
Livia Antônia Farias Ribeiro	Caso	102	90	60	100	80	320	393.5	13	16	11	0
Lorena Rafaela Sousa Araujo	Caso	98	30	40	120	80	300	366.5	4	5	4	1
Lucas Miguel Lima Costa	Caso	88	60	30	120	80	320	369	13	11	9	0
Luiz Felipe Oliveira Lima	Caso	143	90	40	120	80	220	365.25	6	3	3	0
Luiz Miguel Pereira da Silva	Caso	113	90	40	100	80	250	342.75	7	7	8	0
Maria Alice Bezerra de Mesquita	Caso	94	30	40	80	60	300	359.5	7	16	7	0
Maria Alicia Marinheiro Leite Josino	Caso	92	-30	40	80	80	300	356	1	4	2	1
Maria Cecilia Bezerra de Mesquita	Caso	138	30	70	100	60	240	376.5	7	11	5	1
Maria Gabriela Silva Alves	Caso	83	90	30	90	70	280	320.25	5	3	8	0
Maria Luiza dos Santos Sousa	Caso	123	45	40	100	60	220	330.25	3	3	2	0
Maria Rihana da Silva Moura	Caso	118	75	60	120	80	280	381.5	8	13	3	2
Matheus Filipe Rosendo Gabriel	Caso	90	60	30	80	80	250	302.5	9	17	13	0
Matheus Jober Júnior Silva	Caso	113	45	60	100	80	280	372.75	8	11	4	0
Miguel Anthony Batista de Araujo	Caso	96	60	30	100	80	280	343	3	4	6	0
Rhyan Felipe da Silva Marinho	Caso	128	60	40	80	50	260	375.5	2	8	5	0
Sophia Emanuely Barbos Ribeiro	Caso	107	90	40	120	80	280	362.25	5	4	4	0
Thalles Araujo da Nóbrega	Caso	134	90	40	100	80	280	409.5	6	8	4	0
Willian Levi Alves Florêncio	Caso	84	60	40	80	80	300	342	7	6	8	1
